# Supplementary material for: Regiospecific Hydrogenation of Bromochalcone by Unconventional Yeast Strains
Source: Molecules. 2022 Jun 8;27(12):3681. doi: 10.3390/molecules27123681 (PMC9228445; doi:10.3390/molecules27123681)
Supplement: Supplementary file 1 [file molecules-27-03681-s001.zip]

Archive with 1 entries (1 files):
- molecules-1748877-supplementary.pdf
